# Supplementary material for: Persuasive Systems Design Trends in Coronary Heart Disease Management: Scoping Review of Randomized Controlled Trials
Source: JMIR Cardio. 2024 Jun 19;8:e49515. doi: 10.2196/49515 (PMC11222763; doi:10.2196/49515)
Supplement: Multimedia Appendix 1 [file cardio_v8i1e49515_app1.xlsx]

## Sheet: Sheet1
Authors	Study aim/Intent	Clinical outcome	Behavioral outcome	Involvement of designers and users
Bae JW, Woo S Il, Lee J, Park SD, Kwon SW, Choi SH, Yoon GS, Kim MS, Hwang SS, Lee WK. MHealth interventions for lifestyle and risk factor modification in coronary heart disease: Randomized controlled trial. JMIR Mhealth Uhealth 2021;9(9):1–13. PMID:34559058	To examine the efficacy of a 1-way SMS text message program worked to change individuals who had their first PCI.	LDL, SBP, BMI, changes in lifestyle	Medication adherence & lifestyle changes	not available
Chow CK, Redfern J, Hillis GS, Thakkar J, Santo K, Hackett ML, Jan S, Graves N, De Keizer L, Barry T, Bompoint S, Stepien S, Whittaker R, Rodgers A, Thiagalingam A. Effect of lifestyle-focused text messaging on risk factor modification in patients with coronary heart disease: A randomized clinical trial. JAMA - Journal of the American Medical Association American Medical Association; 2015 Sep;314…	To assess the effect of a lifestyle-focused semipersonalized support intervention delivered by mobile phone text message on cardiovascular risk factors.	LDL, BMI, total cholesterol, waist circumference, heart rate, and the proportion achieving guideline levels of modifiable risk factors	Physical activity, smoking cessation	Messages delivered in the intervention was created with contributions from researchers, healthcare professionals, scholars, and patients
Dale LP, Whittaker R, Jiang Y, Stewart R, Rolleston A, Maddison R. Text message and internet support for coronary heart disease self-management: Results from the text4heart randomized controlled trial. J Med Internet Res Journal of Medical Internet Research; 2015 Oct;17(10). doi: 10.2196/jmir.4944	To investigate the efficacy of a mHealth-delivered comprehensive CR program to improve adherence to recommended lifestyle behaviors	Self-reported composite health behavior, SBP, DBP, lipid profile, weight, BMI, waist-to-hip ratio and subsequent CHD risk probability, psychological measures such as the self-efficacy to manage chronic disease.	Smoking cessation, physical activity, healthy diet, and nonharmful alcohol use, medication adherence	not available
Devi R, Powell J, Singh S. A web-based program improves physical activity outcomes in a primary care angina population: Randomized controlled trial. J Med Internet Res Journal of Medical Internet Research; 2014 Sep;16(9). PMID:25217464	To assess the effectiveness of a Web-based cardiac rehabilitation program for people with angina	Change in daily steps at 6 weeks, measured using an accelerometer. Energy expenditure duration of sedentary activity and duration of moderate activity, weight, SBP, DBP, and body fat percentage.	Physical activity, eating more fruit/vegetables and reducing salt intake), managing emotions and stress	The inteervention was formulated by healthcaaree experts, software development team, a group of patients including members of the public
Dorje T, Zhao G, Tso K, Wang J, Chen Y, Tsokey L, Tan BK, Scheer A, Jacques A, Li Z, Wang R, Chow CK, Ge J, Maiorana A. Smartphone and social media-based cardiac rehabilitation and secondary prevention in China (SMART-CR/SP): a parallel-group, single-blind, randomised controlled trial. Lancet Digit Health Elsevier Ltd; 2019 Nov;1(7):e363–e374. doi: 10.1016/S2589-7500(19)30151-7	To evaluate the efficacy of an intervention delivered via the social media platform WeChat	Change in functional capacity using 6-min walk distance, participants’ knowledge and awareness of CHD, heart rate, SBP, cardiac rehabilitation, full lipid profile, adherence to cardioprotective medications, smoking status, BMI and waist-to-hip ratio, psychosocial wellbeing, quality of life, fasting plasma glucose, major adverse cardiac events including death, recurrent cardiovascular events	Physical activity and medication adherence, smoking cessation, dietary habits	not available
Duan YP, Liang W, Guo L, Wienert J, Si GY, Lippke S. Evaluation of a web-based intervention for multiple health behavior changes in patients with coronary heart disease in home-based rehabilitation: Pilot randomized controlled trial. J Med Internet Res 2018;20(11). PMID:30455167	To assess the results of an 8-week Web-based intervention in Chinese patients with heart disease.	BMI, QOL, depression	Physical activity, fruit and vegetable consumption, lifestyle	not available
Frederix I, Driessche N Van, Hansen D, Berger J, Bonne K, Alders T, Dendale P. Increasing the medium-term clinical benefits of hospital-based cardiac rehabilitation by physical activity telemonitoring in coronary artery disease patients. Eur J Prev Cardiol SAGE Publications Inc.; 2015 Feb;22(2):150–158. doi: 10.1177/2047487313514018	To assess the short- and long-term efficacy of an internet-based telerehabilitation program with SMS support for cardiac patients.	Peak aerobic capacity (VO2 peak), accelerometer-recorded daily step counts, self-assessed physical activities by International Physical Activity Questionnaire (IPAQ), and health-related quality of life (HRQL)	Physical activity behavior	not available
Huo X, Krumholz HM, Bai X, Spatz ES, Ding Q, Horak P, Zhao W, Gong Q, Zhang H, Yan X, Sun Y, Liu J, Wu X, Guan W, Wang X, Li J, Li X, Spertus JA, Masoudi FA, Zheng X. Effects of Mobile Text Messaging on Glycemic Control in Patients with Coronary Heart Disease and Diabetes Mellitus: A Randomized Clinical Trial. Circ Cardiovasc Qual Outcomes 2019;12(9):1–10. PMID:31474119	To assess the effectiveness of a text messaging-based intervention to improve glycemic control in patients with CHD and diabetes mellitus in China.	glycated hemoglobin (HbA1C [hemoglobin A1C]), fasting blood glucose, SBP, LDL, BMI	Physical activity behavior	Text messages delivered via the intervention were developed by cardiologistss, endocrinologist, physchologist, nurses, linguists and patients
Indraratna P, Biswas U, McVeigh J, Mamo A, Magdy J, Vickers D, Watkins E, Ziegl A, Liu H, Cholerton N, Li J, Holgate K, Fildes J, Gallagher R, Ferry C, Jan S, Briggs N, Schreier G, Redmond SJ, Loh E, Yu J, Lovell NH, Ooi SY. A Smartphone-Based Model of Care to Support Patients With Cardiac Disease Transitioning From Hospital to the Community (TeleClinical Care): Pilot Randomized Controlled Trial.…	To examine the feasibility, effectiveness of a smartphone app-based model of care (TeleClinical Care [TCC]) in patients discharged after ACS or HF admission.	Mortality, nonfatal myocardial infarction	Pedication adherence	not available
Islam SMS, Chow CK, Redfern J, Kok C, Rådholm K, Stepien S, Rodgers A, Hackett ML. Effect of text messaging on depression in patients with coronary heart disease: A substudy analysis from the TEXT ME randomised controlled trial. BMJ Open BMJ Publishing Group; 2019 Feb;9(2). doi: 10.1136/bmjopen-2018-022637	To assess the impact of the text message support programme on depressive symptoms	Depression score	Supporting smoking cessation, dietary and physical activity behavior	Messages delivered in the intervention were created with contributions from researchers, healthcare professionals, scholars, and patients
Kamal AK, Khalid W, Muqeet A, Jamil A, Farhat K, Gillani SRA, Zulfiqar M, Saif M, Muhammad AA, Zaidi F, Mustafa M, Gowani A, Sharif S, Bokhari SS, Tai J, Rahman N, Sultan FAT, Sayani S, Virani SS. Making prescriptions “talk” to stroke and heart attack survivors to improve adherence: Results of a randomized clinical trial (The Talking Rx Study). PLoS One Public Library of Science; 2018 Dec;13(12):…	To assess the use of technology intervention to improve medication adherence	Medication adherence		not available
Li Y, Gong Y, Zheng B, Fan F, Yi T, Zheng Y, He P, Fang J, Jia J, Zhu Q, Jiang J, Huo Y. Effects on Adherence to a Mobile App–Based Self-management Digital Therapeutics Among Patients With Coronary Heart Disease: Pilot Randomized Controlled Trial. JMIR Mhealth Uhealth 2022;10(2):1–11. PMID:34906924	To examine the impact of mobile app-based self-management on patients with CHD in China who regularly take drugs for secondary prevention.	Treatment adherence, lipid profile, and blood pressure	Medication adherence	not available
Maddison R, Pfaeffli L, Whittaker R, Stewart R, Kerr A, Jiang Y, Kira G, Leung W, Dalleck L, Carter K, Rawstorn J. A mobile phone intervention increases physical activity in people with cardiovascular disease: Results from the HEART randomized controlled trial. Eur J Prev Cardiol 2015;22(6):701–709. doi: 10.1177/2047487314535076	To evaluate the effectiveness and cost-effectiveness of a mobile phone intervention to improve exercise capacity and physical activity behaviour in people with (IHD)	Change in peak oxygen uptake (PVO2), self-reported physical activity, self-efficacy and motivation to exercise, and health-related quality of life at and economic evaluation	Physical activity behavior	not available
Maddison, R., Rawstorn, J. C., Stewart, R. A. H., Benatar, J., Whittaker, R., Rolleston, A., Jiang, Y., Gao, L., Moodie, M., Warren, I., Meads, A., & Gant, N. (2019). Effects and costs of real-time cardiac telerehabilitation: Randomised controlled non-inferiority trial. Heart, 105(2), 122–129. https://doi.org/10.1136/heartjnl-2018-313189	To assess the effects and costs of a remotely monitored exercise-based cardiac telerehabilitation (REMOTE-CR) with center-based programs for adults with CHD	Maximal oxygen uptake, improvement in modifiable cardiovascular risk factors, exercise adherence, motivation, health-related quality of life	physical activity adherence	not available
Maddison R, Jiang Y, Stewart R, Scott T, Kerr A, Whittaker R, Benatar J, Rolleston A, Estabrooks P, Dale L. An intervention to improve medication adherence in people with heart disease (text4heartii): Randomized controlled trial. JMIR Mhealth Uhealth 2021;9(6):1–15. PMID:34106081	To evaluate the efficacy of an SMS text messaging intervention for increasing medication and lifestyle adherence in patients with CHD patients	Medication possession ratio health-related quality of life	physical activity and medication adherence	not available
Ni Z, Wu B, Yang Q, Yan LL, Liu C, Shaw RJ. An mHealth Intervention to Improve Medication Adherence and Health Outcomes Among Patients With Coronary Heart Disease: Randomized Controlled Trial. J Med Internet Res J Med Internet Res; 2022 Mar;24(3). PMID:35262490	To investigate the efficacy of a mobile health intervention to improve medication adherence and health outcomes	Medication nonadherence score, heart rate, SBP, DBP.	medication adherence	not available
Park, L. G., Howie-Esquivel, J., Chung, M. L., & Dracup, K. (2014). A text messaging intervention to promote medication adherence for patients with coronary heart disease: A randomized controlled trial. Patient Education and Counseling, 94(2), 261–268. https://doi.org/10.1016/j.pec.2013.10.027	To medication adherence among three groups: (1) patients who received text messages for medication reminders and health education (2) patients who received text message for health education and (3) patients who did not receive text message and examine feasibility and patient satisfaction with mobile phone use to improve medication adherence among patients who received text messages	The total number of doses taken, percentage of prescribed doses taken, percentage of days correct number of doses were taken, and percentage of doses taken on schedule, the response rate to text message medication reminders group was to correspond to adherence.	Medication adherence	not available
Pfaeffli Dale L, Whittaker R, Dixon R, Stewart R, Jiang Y, Carter K, Maddison R. Acceptability of a mobile health exercise-based cardiac rehabilitation intervention: A randomized trial. J Cardiopulm Rehabil Prev Lippincott Williams and Wilkins; 2015 Sep;35(5):312–319. PMID:26181037	To examine the effectiveness of an mHealth intervention to increase exercise behavior in adults with IHD	not available	Physical activity behavior	not available
Putra RP, Rochmawati ID, Prima DA. The impact of mobile application: “Friends of Heart” in knowledge and compliance of patients with coronary heart disease. Pharmacy Education International Pharmaceutical Federation; 2022 Mar;22(2):36–40. doi: 10.46542/PE.2022.222.3640	To examine the impact of an application on the compliance and knowledge of CHD patients	Medication adherence	Medication adherence	not available
Reid RD, Morrin LI, Beaton LJ, Papadakis S, Kocourek J, McDonnell L, D’Angelo MES, Tulloch H, Suskin N, Unsworth K, Blanchard C, Pipe AL. Randomized trial of an internet-based computer-tailored expert system for physical activity in patients with heart disease. Eur J Prev Cardiol Eur J Prev Cardiol; 2012 Dec;19(6):1357–1364. PMID:21903744	To evaluate the efficacy of a physical activity intervention for CHD patients who have been hospitalized.	Health related quality of life	Physical activity behavior	The intervention website and tutorial were created with the involvment of cardiologist, exercise specialist and behavioral scientists
Santo K, Singleton A, Rogers K, Chalmers J, Chow CK, Redfern J. Medication reminder applications to improve adherence in coronary heart disease: a randomised clinical trial Cardiac risk factors and prevention. Heart 2019;105:323–329. doi: 10.1136/heartjnl-2018-313479	To improve medication adherence in CHD and evaluate the effectiveness and feasibility of two medication reminder applications (apps) to improve medication adherence	Changes in SBP, DBP, total cholesterol and LDL, number of pills missed and medication knowledge.	Medication adherence	not available
Silarova B, Sharp S, Usher-smith J, Lucas J, Payne R, Shefer G, Moore C, Girling C, Lawrence K, Tolkien Z, Walker M, Butterworth A, Di angelantonio E, Danesh J, Griffin simon J. Effect of communicating phenotypic and genetic risk of coronary heart disease alongside web-based lifestyle advice: the INFORM Randomised Controlled Trial Cardiac risk factors and prevention. Heart 2019;105:982–989. doi: …	To determine whether provision of web-based lifestyle advice and coronary heart disease risk information either based on phenotypic characteristics or phenotypic plus genetic characteristics affects changes in objectively measured health behaviours.	Levels of six serum carotenoids (alpha-carotene, beta-carotene, lutein, lycopene, betacryptoxanthin, zeaxanthin) total, HDL, and LDL cholesterol and fructosamine self-reported weight, smoking status, healthcare usage; perceived risk (perception of comparative and absolute risk); cognitive evaluation of provision of CHD risk scores	Physical activity, dietary behaviour, smoking ceasation and alcohol consumption	not available
Snoek JA, Prescott EI, van der Velde AE, Eijsvogels TMH, Mikkelsen N, Prins LF, Bruins W, Meindersma E, González-Juanatey JR, Peña-Gil C, González-Salvado V, Moatemri F, Iliou M-C, Marcin T, Eser P, Wilhelm M, Van’t Hof AWJ, de Kluiver EP. Effectiveness of Home-Based Mobile Guided Cardiac Rehabilitation as Alternative Strategy for Nonparticipation in Clinic-Based Cardiac Rehabilitation Among Elde…	To assess the effectiveness of the MCR intervention for elderly patients who decline participation in cardiac rehabilitation	VO2peak		not available
Song Y, Ren C, Liu P, Tao L, Zhao W, Gao W. Effect of Smartphone-Based Telemonitored Exercise Rehabilitation among Patients with Coronary Heart Disease. J Cardiovasc Transl Res 2020;12:659–667. doi: https://doi.org/10.1007/s12265-019-09938-6	To examine the effects of telemonitored exercise rehabilitation on patients with CHD	VO2peak and cardiopulmonary exercise testing (CPET), blood test, and echocardiographic parameters, control rate of blood lipid and blood glucose; and incidence of adverse events	Physical activity behavior	not available
Thakkar J, Redfern J, Thiagalingam A, Chow CK. Patterns, predictors and effects of texting intervention on physical activity in CHD - insights from the TEXT ME randomized clinical trial. Eur J Prev Cardiol 2016;23(17):1894–1902. doi: 10.1177/2047487316664190	To examine the impact of a text message intervention on physical activity domains, consistency of effects across sub-groups	not available	Physical activity behavior	not available
Torri A, Panzarino C, Scaglione A, Modica M, Bordoni B, Redaelli R, De Maria R, Ferratini M. Promotion of Home-Based Exercise Training as Secondary Prevention of Coronary Heart Disease: A Pilot Web-Based Intervention. J Cardiopulm Rehabil Prev Lippincott Williams and Wilkins; 2018 Jul;38(4):253–258. doi: 10.1097/HCR.0000000000000316	The need to improve cardiac rehabilitation	Change in physical activity expressed in mean MET-min/wk feasibility, efficacy, and safety of the home exercise training program	Physical activity	not available
Vernooij WP, Kaasjager HAH, Van Der Graaf Y, Wierdsma J, Grandjean HMH, Hovens MMC, De Wit GA, Visseren FLJ. Internet based vascular risk factor management for patients with clinically manifest vascular disease: randomised controlled trial. BMJ British Medical Journal Publishing Group; 2012 Jun;344(7863). PMID:22692651	To investigate the effectiveness of an internet based, nurse led vascular risk factor management programme promoted self-management together with usual care compared to usual care	Framingham heart risk score after one-year, absolute changes in the levels of risk factors and the differences between groups in the change in proportion of patients reaching treatment goals for each risk factor.	not available	Feedback on the interevention was gathered from patients to improve it via a pilot study
Yudi MB, Clark DJ, Tsang D, Jelinek M, Kalten K, Joshi SB, Phan K, Ramchand J, Nasis A, Amerena J, Koshy AN, Murphy AC, Arunothayaraj S, Si S, Reid CM, Farouque O. SMARTphone-based, early cardiac REHABilitation in patients with acute coronary syndromes: A randomized controlled trial. Coron Artery Dis 2021;Publish Ah:432–440. PMID:32868661	The primary goal of this study was to assess whether a smartphone-based, early cardiac rehabilitation program improved exercise capacity in patients with ACS.	Change in 6-minute walk distance, uptake, adherence and completion of cardiac rehabilitation, change in fasting lipid levels, hemoglobin A1c, blood pressure, BMI, waist circumference and smoking status, MACE	Physical activity adherence	not available
Zhang H, Jiang Y, Nguyen HD, Poo DCC, Wang W. The effect of a smartphone-based coronary heart disease prevention (SBCHDP) programme on awareness and knowledge of CHD, stress, and cardiac-related lifestyle behaviours among the working population in Singapore: A pilot randomised controlled trial. Health Qual Life Outcomes BioMed Central Ltd.; 2017 Mar;15(1). doi: 10.1186/s12955-017-0623-y	To assess the impact of 4-week smartphone intervention to improve awareness and knowledge of CHD, perceived stress, and cardiac-related lifestyle behaviours among working population of Singapore	Awareness and knowledge of CHD, perceived stress level as well as their cardiac-related lifestyle behaviours.	not available	The intervention was reviewed by cardiologists and nurses
Zheng X, Spatz ES, Bai X, Huo X, Ding Q, Horak P, Wu X, Guan W, Chow CK, Yan X, Sun Y, Wang X, Zhang H, Liu J, Li J, Li X, Spertus JA, Masoudi FA, Krumholz HM. Effect of text messaging on risk factor management in patients with coronary heart disease: The CHAT randomized clinical trial. Circ Cardiovasc Qual Outcomes Lippincott Williams and Wilkins; 2019 Apr;12(4). PMID:30998400	To examine the efficacy of a culturally sensitive text messaging intervention to support secondary prevention and to improve the control of risk factors in patients with CHD in China	SBP, LDL, BMI	Physical activity, smoking cessation	Text messages delivered via the intervention were developed by cardiologistss, endocrinologist, physchologist, nurses, linguists and patients
LDL: Low-density lipoprotein cholesterol, HDL: High-density lipoprotein cholesterol SBP: systolic blood pressure, DBP: Diastolic blood pressure, BP: blood pressure, BMI: body mass index, CVD: Cardiovascular Disease, HbA1c: Glycated hemoglobin VO2 max/peak: Oxygen uptake, PCI: Percutaneous Coronary Intervention, AMI: Acute Myocardial Infarction, ACS: acute coronary syndrome, CR: Cardiac rehabilita…
