# Supplementary material for: Persuasive Systems Design Trends in Coronary Heart Disease Management: Scoping Review of Randomized Controlled Trials
Source: JMIR Cardio. 2024 Jun 19;8:e49515. doi: 10.2196/49515 (PMC11222763; doi:10.2196/49515)
Supplement: Multimedia Appendix 2 [file cardio_v8i1e49515_app2.xlsx]

## Sheet: Sheet1
Authors	Use context	User contex: Users	User context: Country	Technology context
Bae JW, Woo S Il, Lee J, Park SD, Kwon SW, Choi SH, Yoon GS, Kim MS, Hwang SS, Lee WK. MHealth interventions for lifestyle and risk factor modification in coronary heart disease: Randomized controlled trial. JMIR Mhealth Uhealth 2021;9(9):1–13. PMID:34559058	CHD	Users had been diagnosed with CHD and have undergone PCI for the first time, aged ≥ 18 years or older, had a mobile phone or could read SMS messages.	Republic of Korea	Website and sms text messages
Chow CK, Redfern J, Hillis GS, Thakkar J, Santo K, Hackett ML, Jan S, Graves N, De Keizer L, Barry T, Bompoint S, Stepien S, Whittaker R, Rodgers A, Thiagalingam A. Effect of lifestyle-focused text messaging on risk factor modification in patients with coronary heart disease: A randomized clinical trial. JAMA - Journal of the American Medical Association American Medical Association; 2015 Sep;314…	CHD	Users were eligible if they were older than18years had documented CHD, could provide informed consent, had a mobile phone, or sufficient English language proficiency to read text messages.	Australia	mobile phone text message
Pfaeffli Dale L, Whittaker R, Dixon R, Stewart R, Jiang Y, Carter K, Maddison R. Acceptability of a mobile health exercise-based cardiac rehabilitation intervention: A randomized trial. J Cardiopulm Rehabil Prev Lippincott Williams and Wilkins; 2015 Sep;35(5):312–319. PMID:26181037	CAD,	Users were English-speaking adults with a documented diagnosis of CHD, had access to the Internet (e.g, at home, work, or library)	New Zealand	text message, website
Devi R, Powell J, Singh S. A web-based program improves physical activity outcomes in a primary care angina population: Randomized controlled trial. J Med Internet Res Journal of Medical Internet Research; 2014 Sep;16(9). PMID:25217464	CHD, angina	Users had been diagnosed with stable angina, had the ability to read and speak fluent English, had regular access to the internet, were computer literate, and had not had conventional cardiac rehabilitation within the previous year.	England	Web/internet
Dorje T, Zhao G, Tso K, Wang J, Chen Y, Tsokey L, Tan BK, Scheer A, Jacques A, Li Z, Wang R, Chow CK, Ge J, Maiorana A. Smartphone and social media-based cardiac rehabilitation and secondary prevention in China (SMART-CR/SP): a parallel-group, single-blind, randomised controlled trial. Lancet Digit Health Elsevier Ltd; 2019 Nov;1(7):e363–e374. doi: 10.1016/S2589-7500(19)30151-7	CHD	Users were aged 18 years or older with documented CHD who have been treated with PCI, owned an operational smartphone, have an active WeChat account or be willing to create one, and have sufficient Chinese language proficiency to enable communication with the cardiac rehabilitation and secondary prevention coach via WeChat.	China	smartphone-based home cardiac rehab and secondary prevention prog delivered via the WeChat platform
Duan YP, Liang W, Guo L, Wienert J, Si GY, Lippke S. Evaluation of a web-based intervention for multiple health behavior changes in patients with coronary heart disease in home-based rehabilitation: Pilot randomized controlled trial. J Med Internet Res 2018;20(11). PMID:30455167	CHD	Users were aged between 18 and 75 years, no physical mobility restrictions due to cardiac function at entry, no restrictions due to other relevant diseases such as diabetes or fruit allergies, sufficient reading and writing skills in Chinese, internet access via a computer at home, and mobile access.	China	web-based intervention
Frederix I, Driessche N Van, Hansen D, Berger J, Bonne K, Alders T, Dendale P. Increasing the medium-term clinical benefits of hospital-based cardiac rehabilitation by physical activity telemonitoring in coronary artery disease patients. Eur J Prev Cardiol SAGE Publications Inc.; 2015 Feb;22(2):150–158. doi: 10.1177/2047487313514018	CHD	Users: (1) had to be enrolled in cardiac rehabilitation, (2) have CAD and treated conservatively with a PCI or with coronary artery bypass grafting, (3) have CFC with reduced ejection fraction, or (4) CHF with preserved ejection fraction as defined in European Society of Cardiology guidelines, owned a computer with internet connection and be a computer literate	Belgium	internet-based
Huo X, Krumholz HM, Bai X, Spatz ES, Ding Q, Horak P, Zhao W, Gong Q, Zhang H, Yan X, Sun Y, Liu J, Wu X, Guan W, Wang X, Li J, Li X, Spertus JA, Masoudi FA, Zheng X. Effects of Mobile Text Messaging on Glycemic Control in Patients with Coronary Heart Disease and Diabetes Mellitus: A Randomized Clinical Trial. Circ Cardiovasc Qual Outcomes 2019;12(9):1–10. PMID:31474119	CHD &Diabetes	Users were at least 18 years of age, had a documented history of diagnoses of CHD (AMI, PCI) and DM within 3 years before the study. Also, they had access to a mobile phone, could read, understand and send text messages.	China	SMS text messaging intervention : CHAT-DM (Cardiovascular Health and Texting-Diabetes Mellitus)
Indraratna P, Biswas U, McVeigh J, Mamo A, Magdy J, Vickers D, Watkins E, Ziegl A, Liu H, Cholerton N, Li J, Holgate K, Fildes J, Gallagher R, Ferry C, Jan S, Briggs N, Schreier G, Redmond SJ, Loh E, Yu J, Lovell NH, Ooi SY. A Smartphone-Based Model of Care to Support Patients With Cardiac Disease Transitioning From Hospital to the Community (TeleClinical Care): Pilot Randomized Controlled Trial.…	ACS or HF	Users were people who have been discharged after an admission for either HF or ACS, aged ≥18 years, and had a smartphone	Australia	mobile app: TCC app, sphygmomanometer (A&D Medical UA-651BLE), weighing scale (A&D Medical UC-352BLE), and activity monitor (Xiaomi MiBand 2).
Islam SMS, Chow CK, Redfern J, Kok C, Rådholm K, Stepien S, Rodgers A, Hackett ML. Effect of text messaging on depression in patients with coronary heart disease: A substudy analysis from the TEXT ME randomised controlled trial. BMJ Open BMJ Publishing Group; 2019 Feb;9(2). doi: 10.1136/bmjopen-2018-022637	CHD, depression	Users were older than 18 years, with documented CHD, who were able to provide informed consent, who have active mobile and had sufficient English skills to read and understand the text messages	Australia	Mobile (smart)phone and SMS
Kamal AK, Khalid W, Muqeet A, Jamil A, Farhat K, Gillani SRA, Zulfiqar M, Saif M, Muhammad AA, Zaidi F, Mustafa M, Gowani A, Sharif S, Bokhari SS, Tai J, Rahman N, Sultan FAT, Sayani S, Virani SS. Making prescriptions “talk” to stroke and heart attack survivors to improve adherence: Results of a randomized clinical trial (The Talking Rx Study). PLoS One Public Library of Science; 2018 Dec;13(12):…	CAD, cerebrovascular accident (CVA)	Users were older than 18 years, male or female history of CVA or CAD, possessed a mobile phone , could receive and comprehend an SMS (Short Message Service) in English or Urdu or had a care giver who could read.	Pakistan	Interactive Voice Response (IVR)
Li Y, Gong Y, Zheng B, Fan F, Yi T, Zheng Y, He P, Fang J, Jia J, Zhu Q, Jiang J, Huo Y. Effects on Adherence to a Mobile App–Based Self-management Digital Therapeutics Among Patients With Coronary Heart Disease: Pilot Randomized Controlled Trial. JMIR Mhealth Uhealth 2022;10(2):1–11. PMID:34906924	CHD	Users were male or female aged ≥18 years, have been diagnosed with CHD, were willing to participate in a self-management intervention and comply to the follow-up plan, able to read basic Chinese, volunteered to take part in the study and signed the informed consent form	China	mobile app: DTx. Android and iOS,
Maddison R, Pfaeffli L, Whittaker R, Stewart R, Kerr A, Jiang Y, Kira G, Leung W, Dalleck L, Carter K, Rawstorn J. A mobile phone intervention increases physical activity in people with cardiovascular disease: Results from the HEART randomized controlled trial. Eur J Prev Cardiol 2015;22(6):701–709. doi: 10.1177/2047487314535076	IHD	Users were aged 18 years or more, with a diagnosis of IHD, clinically stable, could do physical exercise, could understand, and write English, and had access to the Internet.	New Zealand	Website, SMS
Maddison R, Rawstorn JC, Stewart RAH, Benatar J, Whittaker R, Rolleston A, Jiang Y, Gao L, Moodie M, Warren I, Meads A, Gant N. Effects and costs of real-time cardiac telerehabilitation: Randomised controlled non-inferiority trial. Heart BMJ Publishing Group; 2019 Jan;105(2):122–129. PMID:30150328	CHD	Users were English-speaking adults who were at least 18 years old with a documented diagnosis of CHD (atherosclerosis, angina pectoris, myocardial infarction, coronary revascularisation) within 6 months period.	New Zealand	Smartphone, Android, physiological sensor, Odin middleware
Maddison R, Jiang Y, Stewart R, Scott T, Kerr A, Whittaker R, Benatar J, Rolleston A, Estabrooks P, Dale L. An intervention to improve medication adherence in people with heart disease (text4heartii): Randomized controlled trial. JMIR Mhealth Uhealth 2021;9(6):1–15. PMID:34106081	ACS	Users were adults with an ACS, clinically stable, able to read English, and able to provide informed consent.	New Zealand	SMS text messaging intervention (Text4HeartII)/ no website
Ni Z, Wu B, Yang Q, Yan LL, Liu C, Shaw RJ. An mHealth Intervention to Improve Medication Adherence and Health Outcomes Among Patients With Coronary Heart Disease: Randomized Controlled Trial. J Med Internet Res J Med Internet Res; 2022 Mar;24(3). PMID:35262490	CHD	Users had CHD, were 18 or older, were on a antihypertensive medication regimen that would last for 90 days or more after enrolment, could read messages on a mobile phone, had a mobile phone that could receive messages from WeChat and reminders from Message Express, could give consent, and had an electronic blood pressure cuff to check blood pressure and heart rate.	China	Message Express and WeChat
Park, L. G., Howie-Esquivel, J., Chung, M. L., & Dracup, K. (2014). A text messaging intervention to promote medication adherence for patients with coronary heart disease: A randomized controlled trial. Patient Education and Counseling, 94(2), 261–268. https://doi.org/10.1016/j.pec.2013.10.027	CHD	Users were 21 years of age, have been hospitalized for non-ST elevation MI, ST elevation MI, or PCI, prescribed an antiplatelet medication [thienopyridine class of ADP receptor inhibitors and/or a cyclooxygenase inhibitor (i.e., aspirin)], prescribed a statin medication (HMG-CoA reductase inhibitors), had a mobile phone for text messaging, and were able to speak, read, and understand English.	California, United States	Medication Event Monitoring System, text message
Dale LP, Whittaker R, Jiang Y, Stewart R, Rolleston A, Maddison R. Text message and internet support for coronary heart disease self-management: Results from the text4heart randomized controlled trial. J Med Internet Res Journal of Medical Internet Research; 2015 Oct;17(10). doi: 10.2196/jmir.4944	CHD	Users were with IHD and could perform physical exercise	New Zealand	Website
Putra RP, Rochmawati ID, Prima DA. The impact of mobile application: “Friends of Heart” in knowledge and compliance of patients with coronary heart disease. Pharmacy Education International Pharmaceutical Federation; 2022 Mar;22(2):36–40. doi: 10.46542/PE.2022.222.3640	CHD	Users were aged 30-56 years, diagnosed with CHD, took CHD medication, had an Android smartphone, could give consent, hear, cognitively sound and literate.	Indonesia	mobile app
Reid RD, Morrin LI, Beaton LJ, Papadakis S, Kocourek J, McDonnell L, D’Angelo MES, Tulloch H, Suskin N, Unsworth K, Blanchard C, Pipe AL. Randomized trial of an internet-based computer-tailored expert system for physical activity in patients with heart disease. Eur J Prev Cardiol Eur J Prev Cardiol; 2012 Dec;19(6):1357–1364. PMID:21903744	CHD	Users were admitted for ACS and have undergone a successful PCR, had internet access at home or work, aged between 20−80 years, could speak and read English	Canada	Website
Santo K, Singleton A, Rogers K, Chalmers J, Chow CK, Redfern J. Medication reminder applications to improve adherence in coronary heart disease: a randomised clinical trial Cardiac risk factors and prevention. Heart 2019;105:323–329. doi: 10.1136/heartjnl-2018-313479	CHD	The most important eligibility criteria for the INFORM trial were: aged 40–84 years at the time of recruitment and no history of CVD and have sufficient English language skills	Australia	web-based
Silarova B, Sharp S, Usher-smith J, Lucas J, Payne R, Shefer G, Moore C, Girling C, Lawrence K, Tolkien Z, Walker M, Butterworth A, Di angelantonio E, Danesh J, Griffin simon J. Effect of communicating phenotypic and genetic risk of coronary heart disease alongside web-based lifestyle advice: the INFORM Randomised Controlled Trial Cardiac risk factors and prevention. Heart 2019;105:982–989. doi: …	CHD	Users had been diagnosed with CHD, including a prior diagnosis of myocardial infarction, unstable or stable angina, coronary revascularization procedure or >50% stenosis in at least one major vessel on a coronary angiogram. (1) be an adult (>18 years), (2) own an active smartphone that operates with iOS or Android operating systems, (3) have sufficient English language skills, and (4) provide wri…	UK	Mobile phone, Android, iOS
Snoek JA, Prescott EI, van der Velde AE, Eijsvogels TMH, Mikkelsen N, Prins LF, Bruins W, Meindersma E, González-Juanatey JR, Peña-Gil C, González-Salvado V, Moatemri F, Iliou M-C, Marcin T, Eser P, Wilhelm M, Van’t Hof AWJ, de Kluiver EP. Effectiveness of Home-Based Mobile Guided Cardiac Rehabilitation as Alternative Strategy for Nonparticipation in Clinic-Based Cardiac Rehabilitation Among Elde…	CHD	Users were elderly CHD patients who are unable or unwilling to join in center-based cardiac rehabilitation	Europe	Heart rate belt and smartphone
Song Y, Ren C, Liu P, Tao L, Zhao W, Gao W. Effect of Smartphone-Based Telemonitored Exercise Rehabilitation among Patients with Coronary Heart Disease. J Cardiovasc Transl Res 2020;12:659–667. doi: https://doi.org/10.1007/s12265-019-09938-6	CHD	Users were age ≤ 75 years old, diagnosed as stable CHD by coronary angiography; without physical or mental disorders that could affect exercise, skillful in using software such as WeChat and telemonitoring sofwtare	China	Text message, WeChat
Thakkar J, Redfern J, Thiagalingam A, Chow CK. Patterns, predictors and effects of texting intervention on physical activity in CHD - insights from the TEXT ME randomized clinical trial. Eur J Prev Cardiol 2016;23(17):1894–1902. doi: 10.1177/2047487316664190	CHD	Users were participants with CHD from a large university-aﬃliated tertiary level hospital Australia, had sufficient English proﬁciency to read text messages and owned personal mobile phone.	Australia	TEXT ME
Torri A, Panzarino C, Scaglione A, Modica M, Bordoni B, Redaelli R, De Maria R, Ferratini M. Promotion of Home-Based Exercise Training as Secondary Prevention of Coronary Heart Disease: A Pilot Web-Based Intervention. J Cardiopulm Rehabil Prev Lippincott Williams and Wilkins; 2018 Jul;38(4):253–258. doi: 10.1097/HCR.0000000000000316	CHD	Users were not more than 85 years old, had been diagnosed of CHD, lived in the Lombardy region and possessed a personal computer with internet connection	Italy	web-based
Vernooij WP, Kaasjager HAH, Van Der Graaf Y, Wierdsma J, Grandjean HMH, Hovens MMC, De Wit GA, Visseren FLJ. Internet based vascular risk factor management for patients with clinically manifest vascular disease: randomised controlled trial. BMJ British Medical Journal Publishing Group; 2012 Jun;344(7863). PMID:22692651	coronary, cerebral, or peripheral arteries	Users were aged between 18 and 80 years with documented risk factors including smoking, could read and write Dutch, to be independent in daily activities	Netherlands	website
Yudi MB, Clark DJ, Tsang D, Jelinek M, Kalten K, Joshi SB, Phan K, Ramchand J, Nasis A, Amerena J, Koshy AN, Murphy AC, Arunothayaraj S, Si S, Reid CM, Farouque O. SMARTphone-based, early cardiac REHABilitation in patients with acute coronary syndromes: A randomized controlled trial. Coron Artery Dis 2021;Publish Ah:432–440. PMID:32868661	ACS	Users were over the age of 18 years with a diagnosis of an ACS and documented CAD on angiography treated either medically or with PCI. and owned a smartphone.	Australia	smartphone
Zhang H, Jiang Y, Nguyen HD, Poo DCC, Wang W. The effect of a smartphone-based coronary heart disease prevention (SBCHDP) programme on awareness and knowledge of CHD, stress, and cardiac-related lifestyle behaviours among the working population in Singapore: A pilot randomised controlled trial. Health Qual Life Outcomes BioMed Central Ltd.; 2017 Mar;15(1). doi: 10.1186/s12955-017-0623-y	CHD	Users were working individuals who could speak English, had a full-time job, aged 21–65 years old, and used smartphones were recruited.	Singapore	mobile app, sms
Zheng X, Spatz ES, Bai X, Huo X, Ding Q, Horak P, Wu X, Guan W, Chow CK, Yan X, Sun Y, Wang X, Zhang H, Liu J, Li J, Li X, Spertus JA, Masoudi FA, Krumholz HM. Effect of text messaging on risk factor management in patients with coronary heart disease: The CHAT randomized clinical trial. Circ Cardiovasc Qual Outcomes Lippincott Williams and Wilkins; 2019 Apr;12(4). PMID:30998400	CHD	Users were 18 years of age or older, had a documented history of CHD (AMI and PCI) but without diabetes mellitus, had access to a mobile phone to read and send text messages, were willing to participate, and could communicate.	China	CHAT: text messaging intervention
