# Supplementary material for: Persuasive Systems Design Trends in Coronary Heart Disease Management: Scoping Review of Randomized Controlled Trials
Source: JMIR Cardio. 2024 Jun 19;8:e49515. doi: 10.2196/49515 (PMC11222763; doi:10.2196/49515)
Supplement: Multimedia Appendix 3 [file cardio_v8i1e49515_app3.xlsx]

## Sheet: Sheet1
	Crosss reference	Type of content	Content present or not	Theory
Bae JW, Woo S Il, Lee J, Park SD, Kwon SW, Choi SH, Yoon GS, Kim MS, Hwang SS, Lee WK. MHealth interventions for lifestyle and risk factor modification in coronary heart disease: Randomized controlled trial. JMIR Mhealth Uhealth 2021;9(9):1–13. PMID:34559058		The SMS text message content was based on the Tobacco, Exercise, and Diet Messages (TEXTME) trial and the Australian Heart Foundation Healthy Living Guidelines. The text messages in the TEXTME trial were reviewed and modified by cardiologists, nurses, clinical nutritionists, and preventive medicine experts of the Asian diet and culture. The SMS text messages were about quitting smoking, diet, phy…	1	Not available
Chow CK, Redfern J, Hillis GS, Thakkar J, Santo K, Hackett ML, Jan S, Graves N, De Keizer L, Barry T, Bompoint S, Stepien S, Whittaker R, Rodgers A, Thiagalingam A. Effect of lifestyle-focused text messaging on risk factor modification in patients with coronary heart disease: A randomized clinical trial. JAMA - Journal of the American Medical Association American Medical Association; 2015 Sep;314…	Redfern J, Thiagalingam A, Jan S, et al. Development of a set of mobile phone text messages designed for prevention of recurrent cardiovascular events. Eur J Prev Cardiol. 2014;21(4):492-499. doi:10.1177/2047487312449416	The text message-based prevention program included the delivery of semipersonalized text messages with advice, motivation, and information aimed at improving diet, increasing physical activity, and encouraging smoking cessation	1	behavioral skills model, theory of reasoned action, theory of planned behavior, social cognitive theory, control theory
Devi R, Powell J, Singh S. A web-based program improves physical activity outcomes in a primary care angina population: Randomized controlled trial. J Med Internet Res Journal of Medical Internet Research; 2014 Sep;16(9). PMID:25217464		Information about heart disesse were presented to users	1	Not available
Dorje T, Zhao G, Tso K, Wang J, Chen Y, Tsokey L, Tan BK, Scheer A, Jacques A, Li Z, Wang R, Chow CK, Ge J, Maiorana A. Smartphone and social media-based cardiac rehabilitation and secondary prevention in China (SMART-CR/SP): a parallel-group, single-blind, randomised controlled trial. Lancet Digit Health Elsevier Ltd; 2019 Nov;1(7):e363–e374. doi: 10.1016/S2589-7500(19)30151-7		Four educational modules via WeChat and cartoon pictures with key motivational message each week.	1	Not available
Duan YP, Liang W, Guo L, Wienert J, Si GY, Lippke S. Evaluation of a web-based intervention for multiple health behavior changes in patients with coronary heart disease in home-based rehabilitation: Pilot randomized controlled trial. J Med Internet Res 2018;20(11). PMID:30455167		The intervention content was created using the Health action process approach theory (HAPA) theory. As a result, the intervention focused on the social-cognitive variables.	1	HAPA theory, social cognitive theory
Frederix I, Driessche N Van, Hansen D, Berger J, Bonne K, Alders T, Dendale P. Increasing the medium-term clinical benefits of hospital-based cardiac rehabilitation by physical activity telemonitoring in coronary artery disease patients. Eur J Prev Cardiol SAGE Publications Inc.; 2015 Feb;22(2):150–158. doi: 10.1177/2047487313514018		Not available	0	Not available
Huo X, Krumholz HM, Bai X, Spatz ES, Ding Q, Horak P, Zhao W, Gong Q, Zhang H, Yan X, Sun Y, Liu J, Wu X, Guan W, Wang X, Li J, Li X, Spertus JA, Masoudi FA, Zheng X. Effects of Mobile Text Messaging on Glycemic Control in Patients with Coronary Heart Disease and Diabetes Mellitus: A Randomized Clinical Trial. Circ Cardiovasc Qual Outcomes 2019;12(9):1–10. PMID:31474119	Huo X, Spatz ES, Ding Q, et al. Design and rationale of the Cardiovascular Health and Text Messaging (CHAT) Study and the CHAT-Diabetes Mellitus (CHAT-DM) Study: Two randomised controlled trials of text messaging to improve secondary prevention for coronary heart disease and diabetes. BMJ Open. 2017;7(12). doi:10.1136/bmjopen-2017-018302	Messages were based on existing evidence-based guidelines and standards of care, and behavioral change techniques to advice, motivation, and support users.	1	Social cognitive theory
Indraratna P, Biswas U, McVeigh J, Mamo A, Magdy J, Vickers D, Watkins E, Ziegl A, Liu H, Cholerton N, Li J, Holgate K, Fildes J, Gallagher R, Ferry C, Jan S, Briggs N, Schreier G, Redmond SJ, Loh E, Yu J, Lovell NH, Ooi SY. A Smartphone-Based Model of Care to Support Patients With Cardiac Disease Transitioning From Hospital to the Community (TeleClinical Care): Pilot Randomized Controlled Trial.…		The app provided 3 educational content each week to promote healthy behavior choices, including dietary advice, physical exercise, and smoking cessation via push notification	1	Not available
Islam SMS, Chow CK, Redfern J, Kok C, Rådholm K, Stepien S, Rodgers A, Hackett ML. Effect of text messaging on depression in patients with coronary heart disease: A substudy analysis from the TEXT ME randomised controlled trial. BMJ Open BMJ Publishing Group; 2019 Feb;9(2). doi: 10.1136/bmjopen-2018-022637	Chow CK, Redfern J, Thiagalingam A, et al. Design and rationale of the tobacco, exercise and diet messages (TEXT ME) trial of a text message-based intervention for ongoing prevention of cardiovascular disease in people with coronary disease: A randomised controlled trial protocol. BMJ Open. 2012;2(1). doi:10.1136/bmjopen-2011-000606, Redfern J, Thiagalingam A, Jan S, et al. Development of a set o…	Semi-personalized text messages provided advice, motivation and information that aimed to improve general heart health, diet, physical activity and encourage smoking cessation. Users also received information on depressive symptoms common in people with CHD, and were advised to seek further help when needed. The web-based computer program was used to send messages to users	1	behavioral skills model, theory of reasoned action, theory of planned behavior, social cognitive theory, control theory
Kamal AK, Khalid W, Muqeet A, Jamil A, Farhat K, Gillani SRA, Zulfiqar M, Saif M, Muhammad AA, Zaidi F, Mustafa M, Gowani A, Sharif S, Bokhari SS, Tai J, Rahman N, Sultan FAT, Sayani S, Virani SS. Making prescriptions “talk” to stroke and heart attack survivors to improve adherence: Results of a randomized clinical trial (The Talking Rx Study). PLoS One Public Library of Science; 2018 Dec;13(12):…		Weekly lifestyle modification messages. The content of the IVR was systematically developed by a qualified pharmacist and clinical team, based on evidence-based guidelines and recommendations and input by patients who had survived CVA and CAD via iterative qualitative assessments. The content was reviewed, and expert validated by a team of stroke neurologist and cardiologist to authenticate its r…	1	Social Cognitive Theory and Health Belief Model
Li Y, Gong Y, Zheng B, Fan F, Yi T, Zheng Y, He P, Fang J, Jia J, Zhu Q, Jiang J, Huo Y. Effects on Adherence to a Mobile App–Based Self-management Digital Therapeutics Among Patients With Coronary Heart Disease: Pilot Randomized Controlled Trial. JMIR Mhealth Uhealth 2022;10(2):1–11. PMID:34906924		Education materials and instructions on medication were provided in the app	1	Not available
Maddison R, Pfaeffli L, Whittaker R, Stewart R, Kerr A, Jiang Y, Kira G, Leung W, Dalleck L, Carter K, Rawstorn J. A mobile phone intervention increases physical activity in people with cardiovascular disease: Results from the HEART randomized controlled trial. Eur J Prev Cardiol 2015;22(6):701–709. doi: 10.1177/2047487314535076		Information on various forms of physical activity and exercise, energy expenditure, healthy eating advice, and links to other websites (e.g. local exercise programmes and cardiac clubs).	1	Self-efficacy theory
Maddison R, Rawstorn JC, Stewart RAH, Benatar J, Whittaker R, Rolleston A, Jiang Y, Gao L, Moodie M, Warren I, Meads A, Gant N. Effects and costs of real-time cardiac telerehabilitation: Randomised controlled non-inferiority trial. Heart BMJ Publishing Group; 2019 Jan;105(2):122–129. PMID:30150328		behavior change content via SMS to educate users	1	Self-efficacy theory
Maddison R, Jiang Y, Stewart R, Scott T, Kerr A, Whittaker R, Benatar J, Rolleston A, Estabrooks P, Dale L. An intervention to improve medication adherence in people with heart disease (text4heartii): Randomized controlled trial. JMIR Mhealth Uhealth 2021;9(6):1–15. PMID:34106081		Core heart health content on education and support to encourage regular medication use, a healthy diet (including alcohol moderation), stress management, and regular exercise.	1	Common sense model and Social cognitive theory
Ni Z, Wu B, Yang Q, Yan LL, Liu C, Shaw RJ. An mHealth Intervention to Improve Medication Adherence and Health Outcomes Among Patients With Coronary Heart Disease: Randomized Controlled Trial. J Med Internet Res J Med Internet Res; 2022 Mar;24(3). PMID:35262490		The educational materials were specifically related to CHD and medication adherence, and they included information on the function of cardioprotective medications, the potential negative consequences of not taking these medications on a daily basis, and some of the most common reasons why people with CHD fail to take them.	1	Not available
Park, L. G., Howie-Esquivel, J., Chung, M. L., & Dracup, K. (2014). A text messaging intervention to promote medication adherence for patients with coronary heart disease: A randomized controlled trial. Patient Education and Counseling, 94(2), 261–268. https://doi.org/10.1016/j.pec.2013.10.027		Health messages for educational purposes	1	Self-efficacy theory
Pfaeffli Dale L, Whittaker R, Dixon R, Stewart R, Jiang Y, Carter K, Maddison R. Acceptability of a mobile health exercise-based cardiac rehabilitation intervention: A randomized trial. J Cardiopulm Rehabil Prev Lippincott Williams and Wilkins; 2015 Sep;35(5):312–319. PMID:26181037		Text messages and an interactive website	1	Social cognitive theory, self-efficacy theory
Dale LP, Whittaker R, Jiang Y, Stewart R, Rolleston A, Maddison R. Text message and internet support for coronary heart disease self-management: Results from the text4heart randomized controlled trial. J Med Internet Res Journal of Medical Internet Research; 2015 Oct;17(10). doi: 10.2196/jmir.4944		Content educated on cardiovascular risk factors and supporting them to make relevant lifestyle changes	1	Common sense model, self-efficacy
Putra RP, Rochmawati ID, Prima DA. The impact of mobile application: “Friends of Heart” in knowledge and compliance of patients with coronary heart disease. Pharmacy Education International Pharmaceutical Federation; 2022 Mar;22(2):36–40. doi: 10.46542/PE.2022.222.3640		Not available	0	Not available
Reid RD, Morrin LI, Beaton LJ, Papadakis S, Kocourek J, McDonnell L, D’Angelo MES, Tulloch H, Suskin N, Unsworth K, Blanchard C, Pipe AL. Randomized trial of an internet-based computer-tailored expert system for physical activity in patients with heart disease. Eur J Prev Cardiol Eur J Prev Cardiol; 2012 Dec;19(6):1357–1364. PMID:21903744		The content was created with the goal of encouraging behavioral capability, self-efficacy, social support, and realistic outcome expectations	1	Not available
Santo K, Singleton A, Rogers K, Chalmers J, Chow CK, Redfern J. Medication reminder applications to improve adherence in coronary heart disease: a randomised clinical trial Cardiac risk factors and prevention. Heart 2019;105:323–329. doi: 10.1136/heartjnl-2018-313479		Information about heart attack symptoms, an action plan and healthy diet information with recipe suggestions were presented to users	1	Not available
Silarova B, Sharp S, Usher-smith J, Lucas J, Payne R, Shefer G, Moore C, Girling C, Lawrence K, Tolkien Z, Walker M, Butterworth A, Di angelantonio E, Danesh J, Griffin simon J. Effect of communicating phenotypic and genetic risk of coronary heart disease alongside web-based lifestyle advice: the INFORM Randomised Controlled Trial Cardiac risk factors and prevention. Heart 2019;105:982–989. doi: …		Web pages library	1	Not available
Snoek JA, Prescott EI, van der Velde AE, Eijsvogels TMH, Mikkelsen N, Prins LF, Bruins W, Meindersma E, González-Juanatey JR, Peña-Gil C, González-Salvado V, Moatemri F, Iliou M-C, Marcin T, Eser P, Wilhelm M, Van’t Hof AWJ, de Kluiver EP. Effectiveness of Home-Based Mobile Guided Cardiac Rehabilitation as Alternative Strategy for Nonparticipation in Clinic-Based Cardiac Rehabilitation Among Elde…		Not available	0	Not available
Song Y, Ren C, Liu P, Tao L, Zhao W, Gao W. Effect of Smartphone-Based Telemonitored Exercise Rehabilitation among Patients with Coronary Heart Disease. J Cardiovasc Transl Res 2020;12:659–667. doi: https://doi.org/10.1007/s12265-019-09938-6		Not available	0	Cognition theory and behavior theory
Thakkar J, Redfern J, Thiagalingam A, Chow CK. Patterns, predictors and effects of texting intervention on physical activity in CHD - insights from the TEXT ME randomized clinical trial. Eur J Prev Cardiol 2016;23(17):1894–1902. doi: 10.1177/2047487316664190		Information on four major areas of secondary prevention: physical activity, diet, smoking cessation, and general cardiac education were provided	1	Not available
Torri A, Panzarino C, Scaglione A, Modica M, Bordoni B, Redaelli R, De Maria R, Ferratini M. Promotion of Home-Based Exercise Training as Secondary Prevention of Coronary Heart Disease: A Pilot Web-Based Intervention. J Cardiopulm Rehabil Prev Lippincott Williams and Wilkins; 2018 Jul;38(4):253–258. doi: 10.1097/HCR.0000000000000316		Educational materials on the importance of exercise training, dietary regimen, and medication adherence for patients and their caregivers	1	Not available
Vernooij WP, Kaasjager HAH, Van Der Graaf Y, Wierdsma J, Grandjean HMH, Hovens MMC, De Wit GA, Visseren FLJ. Internet based vascular risk factor management for patients with clinically manifest vascular disease: randomised controlled trial. BMJ British Medical Journal Publishing Group; 2012 Jun;344(7863). PMID:22692651		Not available	0	Not available
Yudi MB, Clark DJ, Tsang D, Jelinek M, Kalten K, Joshi SB, Phan K, Ramchand J, Nasis A, Amerena J, Koshy AN, Murphy AC, Arunothayaraj S, Si S, Reid CM, Farouque O. SMARTphone-based, early cardiac REHABilitation in patients with acute coronary syndromes: A randomized controlled trial. Coron Artery Dis 2021;Publish Ah:432–440. PMID:32868661	Yudi MB, Clark DJ, Tsang D, et al. SMARTphone-based, early cardiac REHABilitation in patients with acute coronary syndromes [SMART-REHAB Trial]: A randomized controlled trial protocol. BMC Cardiovasc Disord. 2016;16(1). doi:10.1186/s12872-016-0356-6	Secondary prevention pharmacotherapy education and heart health educational content	1	Social cognitive theory
Zhang H, Jiang Y, Nguyen HD, Poo DCC, Wang W. The effect of a smartphone-based coronary heart disease prevention (SBCHDP) programme on awareness and knowledge of CHD, stress, and cardiac-related lifestyle behaviours among the working population in Singapore: A pilot randomised controlled trial. Health Qual Life Outcomes BioMed Central Ltd.; 2017 Mar;15(1). doi: 10.1186/s12955-017-0623-y	Wang W, Zhang H, Lopez V, Wu VX, Poo DCC, Kowitlawakul Y. Improving awareness, knowledge and heart-related lifestyle of coronary heart disease among working population through a mHealth programme: Study protocol. J Adv Nurs. 2015;71(9):2200-2207. doi:10.1111/jan.12668	There are four learning modules in the Care4Heart app for the participants to study in one month. The first learning module covers the physiology of the heart, the prevalence of CHD in Singapore, and the common signs and symptoms of CHD. The second module elaborates on the modifiable and nonmodifiable cardiac risk factors. The third module provides information on healthy-heart lifestyles, includi…	1	Health belief model
Zheng X, Spatz ES, Bai X, Huo X, Ding Q, Horak P, Wu X, Guan W, Chow CK, Yan X, Sun Y, Wang X, Zhang H, Liu J, Li J, Li X, Spertus JA, Masoudi FA, Krumholz HM. Effect of text messaging on risk factor management in patients with coronary heart disease: The CHAT randomized clinical trial. Circ Cardiovasc Qual Outcomes Lippincott Williams and Wilkins; 2019 Apr;12(4). PMID:30998400	Huo X, Spatz ES, Ding Q, et al. Design and rationale of the Cardiovascular Health and Text Messaging (CHAT) Study and the CHAT-Diabetes Mellitus (CHAT-DM) Study: Two randomised controlled trials of text messaging to improve secondary prevention for coronary heart disease and diabetes. BMJ Open. 2017;7(12). doi:10.1136/bmjopen-2017-018302	Messages were created based on existing secondary prevention guidelines for cardiovascular disease and behavioral change techniques, with the goal of providing education, advice, motivation, and support within a framework similar to the TEXT ME study with input from experts.	1	Social cognitive theory
