# Supplementary material for: Persuasive Systems Design Trends in Coronary Heart Disease Management: Scoping Review of Randomized Controlled Trials
Source: JMIR Cardio. 2024 Jun 19;8:e49515. doi: 10.2196/49515 (PMC11222763; doi:10.2196/49515)
Supplement: Multimedia Appendix 4 [file cardio_v8i1e49515_app4.xlsx]

## Sheet: JMIR
		Oceania											Asia											Europe						North America		Total
Support category		(Chow et al., 2015)	(Indraratna et al., 2022)	(Islam et al., 2019)	(Maddison et al., 2015)	(Maddison et al., 2019)	(Maddison et al., 2021)	(Pfaeffli Dale et al., 2015)	(Dale et al., 2015)	(Santo et al., 2019)	(Thakkar et al., 2016)	(Yudi et al., 2021)	(Bae et al., 2021)	(Dorje et al., 2019)	(Duan et al., 2018)	(Huo et al., 2019)	(Kamal et al., 2018)	(Li et al., 2022)	(Ni et al., 2022)	(Putra et al., 2022)	(Song et al., 2020)	(Zhang et al., 2017)	(Zheng et al., 2019)	(Devi et al., 2014)	(Frederix et al., 2015)	(Silarova et al., 2019)	(Snoek et al., 2020)	(Torri et al., 2018)	(Vernooij et al., 2012)	(Park et al., 2014)	(Reid et al., 2012)
Primary task	Personalization																															23
	Self-monitoring																															18
	Tailoring																															6
	Reduction																															1
Dialogue	Reminders																															13
	Praise																															12
	Suggestions																															3
	Reward																															1
	Social role																															1
Credibility	Expertise																															10
	Authority																															9
	Verifiability																															5
	Real-world feel																															5
Social	Social learning																															1
Usage of content in the interventions																																25
Number of theories used in intereventions		5	0	5	1	1	2	2	2	0	0	1	0	0	2	1	2	0	0	0	2	1	1	0	0	0	0	0	0	1	0
