# Supplementary material for: Persuasive Systems Design Trends in Coronary Heart Disease Management: Scoping Review of Randomized Controlled Trials
Source: JMIR Cardio. 2024 Jun 19;8:e49515. doi: 10.2196/49515 (PMC11222763; doi:10.2196/49515)
Supplement: Multimedia Appendix 5 [file cardio_v8i1e49515_app5.xlsx]

## Sheet: Sheet1
Authors	Cross reference	Primary task support	Dialogue support	Credibility support	Social support
Bae JW, Woo S Il, Lee J, Park SD, Kwon SW, Choi SH, Yoon GS, Kim MS, Hwang SS, Lee WK. MHealth interventions for lifestyle and risk factor modification in coronary heart disease: Randomized controlled trial. JMIR Mhealth Uhealth 2021;9(9):1–13. PMID:34559058		PER: semipersonalized text messages considering the smoking status and diet pattern of the user such as vegetarian	not available	AUT: The text for these notifications was based on resources from the National Heart Foundation of Australia’s Managing My Heart Health	not available
		TAI: diet messages were created for vegetarians and nonvegetarian		EXP: Cardiologists, nurses, clinical nutritionists, and preventive medicine experts reviewed the text messages in the TEXTME trial and modified to suit the Asian diet and culture.
				EXP: Cardiologists, nurses, clinical nutritionists, and preventive medicine experts reviewed the text messages sent to users
				VER: Links to the supporting websites were provided
Chow CK, Redfern J, Hillis GS, Thakkar J, Santo K, Hackett ML, Jan S, Graves N, De Keizer L, Barry T, Bompoint S, Stepien S, Whittaker R, Rodgers A, Thiagalingam A. Effect of lifestyle-focused text messaging on risk factor modification in patients with coronary heart disease: A randomized clinical trial. JAMA - Journal of the American Medical Association American Medical Association; 2015 Sep;314…	Chow CK, Redfern J, Thiagalingam A, et al. Design and rationale of the tobacco, exercise and diet messages (TEXT ME) trial of a text message-based intervention for ongoing prevention of cardiovascular disease in people with coronary disease: A randomised controlled trial protocol. BMJ Open. 2012;2(1). doi:10.1136/bmjopen-2011-000606	PER: regular semipersonalized text messages with the users preferred name, content for each user was selected using a prespecified algorithm based on some key baseline characteristics.	REM: simple reminders about behaviour change to decrease CHD risk were via text message.	AUT: The content of messages was based on and referred to the Australian Heart foundation Healthy Living Guidelines.	not available
		TAI: tailored messages for smokers		EXP: messages were created with input from researchers, clinicians, academics, and users
Dale LP, Whittaker R, Jiang Y, Stewart R, Rolleston A, Maddison R. Text message and internet support for coronary heart disease self-management: Results from the text4heart randomized controlled trial. J Med Internet Res Journal of Medical Internet Research; 2015 Oct;17(10). doi: 10.2196/jmir.4944	Dale LP, Whittaker R, Jiang Y, Stewart R, Rolleston A, Maddison R. Improving coronary heart disease self-management using mobile technologies (Text4Heart): a randomised controlled trial protocol. Trials. 2014;15(1):71. doi:10.1186/1745-6215-15-71	SMO: pedometer to self-monitor their physical activity	PRA: performance feedback	not available	not available
		PER: user's name and preferred time	REM: reminders to go for regular checkups
Devi R, Powell J, Singh S. A web-based program improves physical activity outcomes in a primary care angina population: Randomized controlled trial. J Med Internet Res Journal of Medical Internet Research; 2014 Sep;16(9). PMID:25217464		SMO: goal setting and review of goals.	PRA: users were congratulated user, feedback on performance	not available	not available
		RED: graded tasks	REW: social reward
		PER: user goals were used to create individualized goals and content	not available
Dorje T, Zhao G, Tso K, Wang J, Chen Y, Tsokey L, Tan BK, Scheer A, Jacques A, Li Z, Wang R, Chow CK, Ge J, Maiorana A. Smartphone and social media-based cardiac rehabilitation and secondary prevention in China (SMART-CR/SP): a parallel-group, single-blind, randomised controlled trial. Lancet Digit Health Elsevier Ltd; 2019 Nov;1(7):e363–e374. doi: 10.1016/S2589-7500(19)30151-7	Dorje T, Zhao G, Scheer A, et al. SMARTphone and social media-based Cardiac Rehabilitation and Secondary Prevention (SMART-CR/SP) for patients with coronary heart disease in China: a randomised controlled trial protocol. BMJ Open. 2018;8(6):e021908. doi:10.1136/BMJOPEN-2018-021908	SMO: physical activity, blood-pressure, and heart-rate monitoring	PRA: individualized feedback to manage measured outcomes	VER: references provided source of information	not available
		PER: individualized exercise prescription and remote supervision were provided based on regular reviews of monitoring data	REM: alert messages were used to prompt users when their measurement readings such as blood pressure exceeded the target levels	not available	not available
			SRO: a cardiologist virtual coach
Duan YP, Liang W, Guo L, Wienert J, Si GY, Lippke S. Evaluation of a web-based intervention for multiple health behavior changes in patients with coronary heart disease in home-based rehabilitation: Pilot randomized controlled trial. J Med Internet Res 2018;20(11). PMID:30455167		PER: individualized feedback	PRA: feedback were provided on their self-reported behavior and health outcomes	not available	not available
Frederix I, Driessche N Van, Hansen D, Berger J, Bonne K, Alders T, Dendale P. Increasing the medium-term clinical benefits of hospital-based cardiac rehabilitation by physical activity telemonitoring in coronary artery disease patients. Eur J Prev Cardiol SAGE Publications Inc.; 2015 Feb;22(2):150–158. doi: 10.1177/2047487313514018	Santo K, Chow CK, Thiagalingam A, Rogers K, Chalmers J, Redfern J. MEDication reminder APPs to improve medication adherence in Coronary Heart Disease (MedApp-CHD) Study: A randomised controlled trial protocol. BMJ Open. 2017;7(10). doi:10.1136/bmjopen-201	SMO: monitoring physical activity	PRA: email/SMS were sent to boost users motivation to achieve their goals	not available	not available
		PER: exercise program for each user
Huo X, Krumholz HM, Bai X, Spatz ES, Ding Q, Horak P, Zhao W, Gong Q, Zhang H, Yan X, Sun Y, Liu J, Wu X, Guan W, Wang X, Li J, Li X, Spertus JA, Masoudi FA, Zheng X. Effects of Mobile Text Messaging on Glycemic Control in Patients with Coronary Heart Disease and Diabetes Mellitus: A Randomized Clinical Trial. Circ Cardiovasc Qual Outcomes 2019;12(9):1–10. PMID:31474119		PER: a birthday greeting, and some messages personalized with the user’s preferred name	not available	AUT: reference is made to a recognized authority (i.e., Chinese CR guidelines) cf CHAT and CHAT-DM study	not available
		SMO: glucose monitoring		EXP: content is based on Chinese CR guidelines and BCT theories and reviewed by experts including cardiologists, dieticians, and nurses
Indraratna P, Biswas U, McVeigh J, Mamo A, Magdy J, Vickers D, Watkins E, Ziegl A, Liu H, Cholerton N, Li J, Holgate K, Fildes J, Gallagher R, Ferry C, Jan S, Briggs N, Schreier G, Redmond SJ, Loh E, Yu J, Lovell NH, Ooi SY. A Smartphone-Based Model of Care to Support Patients With Cardiac Disease Transitioning From Hospital to the Community (TeleClinical Care): Pilot Randomized Controlled Trial.…		SMO: activity data were collected as minutes of activity per day using a smartphone or a fitness band and visualized graphically	REM: the app provided educational push notifications	AUT: The text for these notifications were created using consumer resources from the National Heart Foundation of Australia’s Managing My Heart Health	not available
Islam SMS, Chow CK, Redfern J, Kok C, Rådholm K, Stepien S, Rodgers A, Hackett ML. Effect of text messaging on depression in patients with coronary heart disease: A substudy analysis from the TEXT ME randomised controlled trial. BMJ Open BMJ Publishing Group; 2019 Feb;9(2). doi: 10.1136/bmjopen-2018-022637	Chow CK, Redfern J, Thiagalingam A, et al. Design and rationale of the tobacco, exercise and diet messages (TEXT ME) trial of a text message-based intervention for ongoing prevention of cardiovascular disease in people with coronary disease: A randomised controlled trial protocol. BMJ Open. 2012;2(1). doi:10.1136/bmjopen-2011-000606	TAI: tailored messages for smokers	REM: simple reminders about behaviour change to decrease CHD risk were via text message.	AUT: reference is made to a recognized body such as American Heart Association	not available
		PER: individualized goals and semipersonalized text messages with the user's preferred name, content for each user was selected using a prespecified algorithm based on some key baseline characteristics.		EXP: knowledge of cardiologists, dieticians, and nurses were employed in creating content
Kamal AK, Khalid W, Muqeet A, Jamil A, Farhat K, Gillani SRA, Zulfiqar M, Saif M, Muhammad AA, Zaidi F, Mustafa M, Gowani A, Sharif S, Bokhari SS, Tai J, Rahman N, Sultan FAT, Sayani S, Virani SS. Making prescriptions “talk” to stroke and heart attack survivors to improve adherence: Results of a randomized clinical trial (The Talking Rx Study). PLoS One Public Library of Science; 2018 Dec;13(12):…		PER: web-based system sends customized medication messages to users periodicallys.	REM: daily automated SMS highly personalized to their anti-platelet and statin prescription	RWF: The system had a voice response capacity, tell patients their prescription	not available
				EXP: intervention content was developed by a qualified pharmacist and clinical team using on evidence-based guidelines and recommendations
Li Y, Gong Y, Zheng B, Fan F, Yi T, Zheng Y, He P, Fang J, Jia J, Zhu Q, Jiang J, Huo Y. Effects on Adherence to a Mobile App–Based Self-management Digital Therapeutics Among Patients With Coronary Heart Disease: Pilot Randomized Controlled Trial. JMIR Mhealth Uhealth 2022;10(2):1–11. PMID:34906924		SMO: electronic blood pressure meter for blood pressure monitoring, dashboard summary of the most recent discharge summaries, vital signs, symptoms, and medications	REM: an automatic alarm in the patient portal helped to manage their daily medical regiment.	not available	not available
		PER: Education materials and instructions on medication were also provided in the app according to the diagnosis at discharge.
Maddison R, Pfaeffli L, Whittaker R, Stewart R, Kerr A, Jiang Y, Kira G, Leung W, Dalleck L, Carter K, Rawstorn J. A mobile phone intervention increases physical activity in people with cardiovascular disease: Results from the HEART randomized controlled trial. Eur J Prev Cardiol 2015;22(6):701–709. doi: 10.1177/2047487314535076	Maddison R, Whittaker R, Stewart R, et al. HEART: Heart exercise and remote technologies: A randomized controlled trial study protocol. BMC Cardiovasc Disord. 2011;11(1):1-7. doi:10.1186/1471-2261-11-26/PEER-REVIEW	PER: individualized exercise based on personal preferences, personalized feedback and participant's current levels of fitness	SUG: information on various forms of physical activity and exercise	AUT: ACSM guidelines for exercise in cardiac patients are followed	not available
		SMO: self-monitor progress on physical activity and exercise, energy expenditure	PRA: feedback on progress against goals	VER: links to other websites (e.g. local exercise programmes and cardiac clubs).	not available
Maddison, R., Rawstorn, J. C., Stewart, R. A. H., Benatar, J., Whittaker, R., Rolleston, A., Jiang, Y., Gao, L., Moodie, M., Warren, I., Meads, A., & Gant, N. (2019). Effects and costs of real-time cardiac telerehabilitation: Randomised controlled non-inferiority trial. Heart, 105(2), 122–129. https://doi.org/10.1136/heartjnl-2018-313189	Rawstorn, J. C., Gant, N., Meads, A., Warren, I., & Maddison, R. (2016). Remotely delivered exercise-based cardiac rehabilitation: design and content development of a novel mHealth platform. JMIR mHealth and uHealth, 4(2), e5501.	SMO: monitoring for heart and respiratory rate, remote exercise monitoring	PRA: goal achievement feedback	not available	not available
		PER: exercise prescription was set according to the anaerobic threshold of the patient
Maddison R, Jiang Y, Stewart R, Scott T, Kerr A, Whittaker R, Benatar J, Rolleston A, Estabrooks P, Dale L. An intervention to improve medication adherence in people with heart disease (text4heartii): Randomized controlled trial. JMIR Mhealth Uhealth 2021;9(6):1–15. PMID:34106081		PER: messages were sent at times to suit the participants and were personalized with the participant’s name	not available	not available	not available
		TAI: smokers were received messages providing cessation support
Ni Z, Wu B, Yang Q, Yan LL, Liu C, Shaw RJ. An mHealth Intervention to Improve Medication Adherence and Health Outcomes Among Patients With Coronary Heart Disease: Randomized Controlled Trial. J Med Internet Res J Med Internet Res; 2022 Mar;24(3). PMID:35262490		not available	REM: medication reminders	AUT: educational materials were obtained from World Health Organization	not available
				EXP: educational materials were screened by a cardiologist and a nurse to ensure their accuracy before being sent to participants
Park, L. G., Howie-Esquivel, J., Chung, M. L., & Dracup, K. (2014). A text messaging intervention to promote medication adherence for patients with coronary heart disease: A randomized controlled trial. Patient Education and Counseling, 94(2), 261–268. https://doi.org/10.1016/j.pec.2013.10.027		SMO: monitoring medication adherence using electronic pill bottles	REM: medication reminders	not available	not available
		PER: semi-personalized messages with the user’s name
Pfaeffli Dale L, Whittaker R, Dixon R, Stewart R, Jiang Y, Carter K, Maddison R. Acceptability of a mobile health exercise-based cardiac rehabilitation intervention: A randomized trial. J Cardiopulm Rehabil Prev Lippincott Williams and Wilkins; 2015 Sep;35(5):312–319. PMID:26181037		SMO: View “steps” progress on the website	REM: execise reminders	not available	SLE: Watching people like me go through a similar process
		PER: exercise prescription tailored to individual participants baseline fitness level
Putra RP, Rochmawati ID, Prima DA. The impact of mobile application: “Friends of Heart” in knowledge and compliance of patients with coronary heart disease. Pharmacy Education International Pharmaceutical Federation; 2022 Mar;22(2):36–40. doi: 10.46542/PE.2022.222.3640		not available	not available	not available	not available
Reid RD, Morrin LI, Beaton LJ, Papadakis S, Kocourek J, McDonnell L, D’Angelo MES, Tulloch H, Suskin N, Unsworth K, Blanchard C, Pipe AL. Randomized trial of an internet-based computer-tailored expert system for physical activity in patients with heart disease. Eur J Prev Cardiol Eur J Prev Cardiol; 2012 Dec;19(6):1357–1364. PMID:21903744		SMO: goal setting, monitoring, and self-regulation	PRA: motivational feedback	EXP: content was developed using advice of experts such as cardiologists, exercise specialists, and behavioral scientist	not available
		PER: tailored exercises for users		RWF: participants could email the exercise specialist questions concerning their programme
Silarova B, Sharp S, Usher-smith J, Lucas J, Payne R, Shefer G, Moore C, Girling C, Lawrence K, Tolkien Z, Walker M, Butterworth A, Di angelantonio E, Danesh J, Griffin simon J. Effect of communicating phenotypic and genetic risk of coronary heart disease alongside web-based lifestyle advice: the INFORM Randomised Controlled Trial Cardiac risk factors and prevention. Heart 2019;105:982–989. doi: …		PER: web-based lifestyle advice was tailored to user’s characteristics	PRA: feedback on progress	not available	not available
		SMO: set aand track goals	SUG: tips on overcoming hindrances
Santo K, Singleton A, Rogers K, Chalmers J, Chow CK, Redfern J. Medication reminder applications to improve adherence in coronary heart disease: a randomised clinical trial Cardiac risk factors and prevention. Heart 2019;105:323–329. doi: 10.1136/heartjnl-2018-313479	Santo K, Chow CK, Thiagalingam A, Rogers K, Chalmers J, Redfern J. MEDication reminder APPs to improve medication adherence in Coronary Heart Disease (MedApp-CHD) Study: A randomised controlled trial protocol. BMJ Open. 2017;7(10). doi:10.1136/bmjopen-2017-017540	SMO: Tracking taken or missed doses of medication	REM: medication reminders	not available	not available
		PER:customizable features e.g., the alert sound of reminders	SUG: recipe recommendation
Snoek JA, Prescott EI, van der Velde AE, Eijsvogels TMH, Mikkelsen N, Prins LF, Bruins W, Meindersma E, González-Juanatey JR, Peña-Gil C, González-Salvado V, Moatemri F, Iliou M-C, Marcin T, Eser P, Wilhelm M, Van’t Hof AWJ, de Kluiver EP. Effectiveness of Home-Based Mobile Guided Cardiac Rehabilitation as Alternative Strategy for Nonparticipation in Clinic-Based Cardiac Rehabilitation Among Elde…	Prescott E, Meindersma EP, Van Der Velde AE, et al. A EUropean study on effectiveness and sustainability of current Cardiac Rehabilitation programmes in the Elderly: Design of the EU-CaRE randomised controlled trial. Eur J Prev Cardiol. 2016;23(2_suppl):27-40. doi:10.1177/2047487316670063	SMO: track and monitor progress	PRA: motivating feedback	not available	not available
		PER: individual coaching
Song Y, Ren C, Liu P, Tao L, Zhao W, Gao W. Effect of Smartphone-Based Telemonitored Exercise Rehabilitation among Patients with Coronary Heart Disease. J Cardiovasc Transl Res 2020;12:659–667. doi: https://doi.org/10.1007/s12265-019-09938-6		PER: exercise prescription was set according to the anaerobic threshold of the patient	PRA: feedback was provided on user’s exercise status	RWF: users could get answers to their questions from researchers via the system	not available
		SMO: monitoring users heart rate by wearing heart rate measuring belts
Thakkar J, Redfern J, Thiagalingam A, Chow CK. Patterns, predictors and effects of texting intervention on physical activity in CHD - insights from the TEXT ME randomized clinical trial. Eur J Prev Cardiol 2016;23(17):1894–1902. doi: 10.1177/2047487316664190	Chow CK, Redfern J, Thiagalingam A, et al. Design and rationale of the tobacco, exercise and diet messages (TEXT ME) trial of a text message-based intervention for ongoing prevention of cardiovascular disease in people with coronary disease: A randomised controlled trial protocol. BMJ Open. 2012;2(1). doi:10.1136/bmjopen-2011-000606	PER: regular semipersonalized text messages with the users preferred name, content for each user was selected using a prespecified algorithm based on some key baseline characteristics.	REM: simple reminders about behaviour change to decrease CHD risk were via text message.	AUT: The content of messages was based on and referred to the Australian Heart Foundation Healthy Living Guidelines.	not available
		TAI: tailored messages for smokers	not available	EXP: messages were created with input from researchers, clinicians, academics, and users
Torri A, Panzarino C, Scaglione A, Modica M, Bordoni B, Redaelli R, De Maria R, Ferratini M. Promotion of Home-Based Exercise Training as Secondary Prevention of Coronary Heart Disease: A Pilot Web-Based Intervention. J Cardiopulm Rehabil Prev Lippincott Williams and Wilkins; 2018 Jul;38(4):253–258. doi: 10.1097/HCR.0000000000000316		SMO: monitoring, and validation of exercise training	not available	not available	not available
Vernooij WP, Kaasjager HAH, Van Der Graaf Y, Wierdsma J, Grandjean HMH, Hovens MMC, De Wit GA, Visseren FLJ. Internet based vascular risk factor management for patients with clinically manifest vascular disease: randomised controlled trial. BMJ British Medical Journal Publishing Group; 2012 Jun;344(7863). PMID:22692651		SMO: tracking of risk factors and drugs	not available	RWF: users could contact nurse via the intervention	not available
		PER: personalised website using the risk factor information of each user		VER: The internet programme was linked to the website of the University Medical Center Utrecht for general information on risk factors and vascular diseases
Yudi MB, Clark DJ, Tsang D, Jelinek M, Kalten K, Joshi SB, Phan K, Ramchand J, Nasis A, Amerena J, Koshy AN, Murphy AC, Arunothayaraj S, Si S, Reid CM, Farouque O. SMARTphone-based, early cardiac REHABilitation in patients with acute coronary syndromes: A randomized controlled trial. Coron Artery Dis 2021;Publish Ah:432–440. PMID:32868661	Yudi MB, Clark DJ, Tsang D, et al. SMARTphone-based, early cardiac REHABilitation in patients with acute coronary syndromes [SMART-REHAB Trial]: A randomized controlled trial protocol. BMC Cardiovasc Disord. 2016;16(1). doi:10.1186/s12872-016-0356-6	SMO: dynamic tracking of cardiovascular risk factors	PRA: individualized feedback on physical activity and diet.	not available	not available
		PER: semi-personalized feedback
		PER: individualized feedback on physical activity and diet.
Zhang H, Jiang Y, Nguyen HD, Poo DCC, Wang W. The effect of a smartphone-based coronary heart disease prevention (SBCHDP) programme on awareness and knowledge of CHD, stress, and cardiac-related lifestyle behaviours among the working population in Singapore: A pilot randomised controlled trial. Health Qual Life Outcomes BioMed Central Ltd.; 2017 Mar;15(1). doi: 10.1186/s12955-017-0623-y		TAI: content was tailored for the working population in Singapore	REM: reminders for relaxing and exercising	EXP: experts reviewed the content of the intervention	not available
				RWF: users could contact a helpdesk for support via the app settings
				VER: citations were provided in the app to check information reliability
Zheng X, Spatz ES, Bai X, Huo X, Ding Q, Horak P, Wu X, Guan W, Chow CK, Yan X, Sun Y, Wang X, Zhang H, Liu J, Li J, Li X, Spertus JA, Masoudi FA, Krumholz HM. Effect of text messaging on risk factor management in patients with coronary heart disease: The CHAT randomized clinical trial. Circ Cardiovasc Qual Outcomes Lippincott Williams and Wilkins; 2019 Apr;12(4). PMID:30998400	Santo K, Chow CK, Thiagalingam A, Rogers K, Chalmers J, Redfern J. MEDication reminder APPs to improve medication adherence in Coronary Heart Disease (MedApp-CHD) Study: A randomised controlled trial protocol. BMJ Open. 2017;7(10). doi:10.1136/bmjopen-201	PER: a semi personalized welcoming message, a birthday greeting, some messages personalized with the user’s preferred name, and personalization of daily-automated SMS	not available	AUT: reference is made to a recognized authority (i.e., Chinese CR guidelines) cf CHAT and CHAT-DM study	not available
		SMO: blood pressure monitoring		EXP: content is based on Chinese CR guidelines and BCT theories and reviewed by experts including cardiologists, dieticians, and nurses
PER = personalization, SMO = self-monitoring, TAI = tailoring, RED = reduction, REM = reminder, PRA = praise, SUG = suggestion, REW= rewards, SRO = social role, EXP = expertise, AUT = authority, VER = verifiability, RWF = real-world feel, , SLE = social learning
